# Supplementary material for: Isotopically Enriched Lithium Fluoride Crystals for Detection of Neutrons with the Fluorescent Track Technique
Source: Materials (Basel). 2024 Oct 14;17(20):5029. doi: 10.3390/ma17205029 (PMC11509241; doi:10.3390/ma17205029)
Supplement: Supplementary file 1 [file materials-17-05029-s001.zip]

Archive with 1 entries (1 files):
- materials-3250593-supplementary.pdf
